# Supplementary material for: Identification and Characterization Analysis of Transient Receptor Potential Mucolipin Protein of Laodelphax striatellus Fallén
Source: Insects. 2021 Dec 12;12(12):1107. doi: 10.3390/insects12121107 (PMC8706664; doi:10.3390/insects12121107)
Supplement: Supplementary file 1 [file insects-12-01107-s001.zip › Table S1.xlsx]

## Sheet: Sheet1
Purpose	Primer name	Sequence (5’-3’)
For plasmid construction	Ls-TRPML-F	ATGATGGATGATGAAAATTGCG
	Ls-TRPML-R	TCAGATAGCTGTGCAATC
	TRPML-pMAL-EcoRI-F:	GAGGGAAGGATTTCAGAATTCATGATGGATGATGAAAATTGCG
	TRPML-pMAL-SalI-R:	CAAGCTTGCCTGCAGGTCGACTCAGATAGCTGTGCAATCTGGAGG
	pFastBac1-TRPML-Not I-F:	acgagctcactagtcgcggccgcATGATGGATGATGAAAATTGCG
	pFast-Bac1-TRPML-Kpn I-R:	cttctcgacaagcttggtaccTTAATGGTGATGGTGATGATGGATAGCTGTGCAATCTGGAGG
For RT-qPCR	Ls-TRPML-qF	TGGCCAGTACTTCGGAATGT
	Ls-TRPML-qR	CATGAACATCTGCACGTCGT
	Ls-alpha-tubulin-qF	AGACAATGAGGCTATCTACGACA
	Ls-alpha-tubulin-qR	CCATCTGGTTGGCGGGTT
